# Supplementary material for: Belimumab Decreases Autophagy and Citrullination in Peripheral Blood Mononuclear Cells from Patients with Systemic Lupus Erythematosus
Source: Cells. 2022 Jan 13;11(2):262. doi: 10.3390/cells11020262 (PMC8773843; doi:10.3390/cells11020262)
Supplement: Supplementary file 1 [file cells-11-00262-s001.zip]

Archive with 1 entries (1 files):
- cells-1544676-supplementary.pdf
